# Supplementary material for: The seroprevalence of SARS-CoV-2 during the first wave in Europe 2020: A systematic review
Source: PLoS One. 2021 Nov 2;16(11):e0250541. doi: 10.1371/journal.pone.0250541 (PMC8562786; doi:10.1371/journal.pone.0250541)
Supplement: S1 Table — (XLSX) [file pone.0250541.s001.xlsx]

## Sheet: Sheet1
Reference	Was the study's target population a close representation of the national population in relation to relevant variables, e.g. age, sex, occupation?	Was the sampling frame a true or close representation of the target population?	Was some form of random selection used to select the sample, OR, was a census undertaken?	Was the likelihood of non-response bias minimal?	Were data collected directly from the subjects (as opposed to a proxy)?	Was an acceptable case definition used in the study?	Was the study instrument that measured the parameter of interest (e.g. prevalence of low back pain) shown to have reliability and validity (if necessary)?	Was the same mode of data collection used for all subjects?	Was the length of the shortest prevalence period for the parameter of interest appropriate?	Were the numerator( s) and denominato r(s) for the parameter of interest appropriate?	Overall Risk of Study : high, moderate or lowLow risk score (0-3). Moderate Risk Score ( 4- 6) High risk Score (7-9)
Alkurt, G., et al. (2020). Seroprevalence of Coronavirus Disease 2019 (COVID-19) Among Health Care Workers from Three Pandemic Hospitals of Turkey, medRxiv.	No - high risk	Yes- low riks all HCWs asked acorss 3 differtent hospitals	low risk - all HCWs asked	High risk - 11.19%	Yes - low risk	yes - low risk	yes - low risk	yes - low risk	yes - low risk	yes - low risk	low risk - Score 2
Amendola, A., et al. (2020). "Low seroprevalence of SARS-CoV-2 infection among healthcare workers of the largest children hospital in Milan during the pandemic wave." Infection control and hospital epidemiology: 1-2.	No - high risk	no - high risk, not enough information	High risk - not enough infromation on sampling method	low risk - 89.4%	yes - low risk	yes - low risk	yes - low risk	yes - low risk	yes - low risk	yes - low risk	Low risk - score 3
Armann, J. P., et al. (2020). Anti-SARS-CoV-2 IgG antibodies in adolescent students and their teachers in Saxony, Germany (SchoolCoviDD19): very low seropraevalence and transmission rates, medRxiv.	no - high risk	Yes - low Risk	High risk - not enough information on sampling method	not recorded - high risk	yes - low risk	yes - low risk	yes - low risk	yes - low risk	yes - low risk	yes - low risk	Low risk - score 3
Aziz, A., et al. (2020). Seroprevalence and correlates of SARS-CoV-2 neutralizing antibodies: Results from a population-based study in Bonn, Germany, medRxiv.	no - high risk	low risk	low risk	lowrisk -85%	low risk	low risk	low risk	low risk	low risk	low risk	score 1 - low risk
Bahrs, C., et al. (2020). Seroprevalence of SARS CoV-2 antibodies in healthcare workers and administration employees: a prospective surveillance study at a 1,400-bed university hospital in Germany, medRxiv.	high risk	low risk	low risk	high risk	low risk	high risk	low risk	low risk	low risk	low risk	Score 3 - low risk
Barallat, J., et al. (2020). Seroprevalence of SARS-CoV-2 IgG Specific Antibodies among Healthcare Workers in the Northern Metropolitan Area of Barcelona, Spain, after the first pandemic wave, medRxiv.	no - high risk	Yes - low Risk	yes - low risk	yes-low risk	low risk	low risk	low risk	low risk	low risk	low risk	score 1 - low risk
Behrens, G. M. N., et al. (2020). "Perceived versus proven SARS-CoV-2-specific immune responses in health-care professionals." Infection 48(4): 631-634.	no - high risk	no - high risk, not enough information	not enough information high risk	not recorded - high risk	low risk	low risk	low risk	low risk	low risk	low risk	score 4 - moderate risk
Berardis, S., et al. (2020). "SARS-CoV-2 seroprevalence in a Belgian cohort of patients with cystic fibrosis." Journal of Cystic Fibrosis.	NO - high risk	Yes - low Risk	NOt enough information high risk	NOt recorded - high risk	low risk	low risk	low risk	low risk	low risk	low risk	score3 - low risk
Blairon, L., et al. (2020). "Large-scale, molecular and serological SARS-CoV-2 screening of healthcare workers in a 4-site public hospital in Belgium after COVID-19 outbreak." The Journal of infection.	no - high risk	yes - low Risk	yes - low risk	yes high risk - 47.7% response rate	low risk	low risk	low risk	low risk	low risk	low risk	score 2 - low risk
Bogogiannidou, Z., et al. (2020). "Rapid communication Repeated leftover serosurvey of SARS-CoV-2 IgG antibodies, Greece, March and April 2020." Eurosurveillance 25: 1-1.	yes - high risk	Yes - low Risk	yes - low risk	not recorded - high risk	low risk	high risk do not define what ratio they use for postive	low risk	low risk	low risk	high risk the numbers for the Table 2 does not add up for gender.	score 4 - moderate risk
Brandstetter S, Roth S, Harner S, Buntrock-Döpke H, Toncheva AA, Borchers N, et al. Symptoms and immunoglobulin development in hospital staff exposed to a SARS-CoV- 2 outbreak [available online ahead of print July 8 2020]. Pediatr Allergy Immunol. 2020. doi: 10.1111/pai.13278	yes - high risk	high risk	high risk not enough information	not recorded - high risk	low risk	low risk	low risk	low risk	low risk	low risk	score 4 - moderate risk
Brehm, T. T., et al. (2020). High effectiveness of multimodal infection control interventions in preventing SARS−CoV−2 infections in healthcare professionals: a prospective longitudinal seroconversion study, medRxiv.	yes - high risk	yes- high risk	high risk not enough information	lowrisk	low risk	low risk	low risk	low risk	low risk	low risk	score3 - low risk
Cabezón-Gutiérrez, L., et al. (2020). "Seroprevalence of SARS-CoV-2–specific antibodies in cancer outpatients in Madrid (Spain): A single center, prospective, cohort study and a review of available data." Cancer treatment reviews 90: 102102-102102.	high risk	Yes - low Risk	high risk not enough information	not recorded - high risk	low risk	DOES not report defintion of assay for postive	low risk	low risk	low risk	low risk	score 4- moderate risk
Care, D. o. H. a. S. (2020). "UK Biobank COVID-19 antibody study: round 1 results." GOV.UK.	Yes - Low Risk	Yes - Low Risk	not enough information in the report - high risk	Yes - low risk response rate was 93%	Yes - low risk	Yes - low risk	Unable to answer as unknown what abs kit they uses. Says they use finger prick test. - High risk	Yes - low risk	Yes - low risk	Yes - low risk	score 2 - low risk
Carozzi, F. M., et al. (2020). Detection of asymptomatic SARS-CoV-2 infections among healthcare workers: results from a large-scale screening program based on rapid serological testing, medRxiv.	no - high risk	Yes - low Risk	yes - low risk asked all HCWs at those hospitals to particpate	not recorded - high risk	yes - low risk	low risk	low risk	used 2 tests for serology not clear if both tests were used on all samples	low risk	low risk	score 3- low risk
Carrat, F., et al. (2020). Seroprevalence of SARS-CoV-2 among adults in three regions of France following the lockdown and associated risk factors: a multicohort study, medRxiv.	high risk - did not include children	low - risk	low risk - randomly sampled	lowrisk	low risk	low risk	low risk	low risk	low risk	low risk	score 1 - low risk
Castro Dopico, X., et al. (2020). Antibody phenotypes and probabilistic seroprevalence estimates during the emergence of SARS-CoV-2 in Sweden, medRxiv.	high risk	High risk not detailed on how they chose the different sites	Randomly selected - low risk	high risk not recorded	Low risk	High - not clear what they defined as positive and negative	low risk	low risk	low risk	low risk	score 4 - moderate risk
Clarke, C., et al. (2020). "High Prevalence of Asymptomatic COVID-19 Infection in Hemodialysis Patients Detected Using Serologic Screening." Journal of the American Society of Nephrology : JASN 31(9): 1969-1975.	No - high risk	Yes - low Risk	not enough information in the report - high risk	Yes - low risk response rate was 94.6%	Yes - low risk	Yes - low risk	Yes - low risk	Yes - low risk	Yes - low risk	Yes - low risk	Low risk - Score 2
Comar M, Brumat M, Concas MP, et al. COVID-19 experience: first Italian survey on healthcare staff members from a Mother-Child Research hospital using combined molecular and rapid immunoassays test. JAMA 2020.	no - high risk	Yes - low Risk	yes - low risk	high risk not recorded	yes - low risk	yes - low risk	low risk	low risk	low risk	low risk	low risk - Score 2
Cosma, S., et al. (2020). "The "scar" of a pandemic: Cumulative incidence of COVID-19 during the first trimester of pregnancy." Journal of medical virology.	no - high risk	no - high risk, only looked at caucasian women	not enough information - high risk	yes low risk response rate 88.1%	low risk	low risk	low risk	low risk	low risk	low risk	Low risk - score 3
Crovetto, F., et al. (2020). "Seroprevalence and presentation of SARS-CoV-2 in pregnancy." The Lancet 396(10250): 530-531.	No - high risk	NO - high risk, not enough information	High risk - not enough information on sampling method	not recorded - high risk	low risk	doeS not report defintion of assay for postive	low risk	low risk	low risk	low risk	score 5- moderate risk
Dacosta-Urbieta, A., et al. (2020). "Seroprevalence of SARS-CoV-2 Among Pediatric Healthcare Workers in Spain." Frontiers in Pediatrics 8.	no - high risk	Yes - low Risk	low risk - all HCWs asked	not recorded - high risk	low risk	doES not report defintion of assay for postive	low risk	low risk	low risk	low risk	Low risk - score 3
Desombere I., Mortgat L., Duysburgh E. COVID-19 study: 8,4% of Belgian health workers have antibodies to SARS-COV-2, Sciensano press release 26 May 2020.	NO - high risk	not enough information - high risk	not enough information - high risk	not recorded - high risk	low risk	low risk	high risk - not enough information	high risk - not enough information	low risk	low risk	moderate risk - score 6
Egerup, P., et al. (2020). Impact of SARS-CoV-2 antibodies at delivery in women, partners and newborns, medRxiv.	high risk	low risk	low risk	low risk	low risk	low risk	low risk	low risk	low risk	low risk	Score 1 low risk
Emmenegger, M., et al. (2020). Early peak and rapid decline of SARS-CoV-2 seroprevalence in a Swiss metropolitan region, medRxiv.	no - high risk	low - risk	High risk - not enough information on sampling method	not recorded - high risk	low risk	low risk	low risk	low risk	low risk	low risk	score 3- low risk
England, P. H. (2020). COVID-19 surveillance in school KIDs (sKIDs): pre and primary schools - GOV.UK.	yes - high risk	Yes - low Risk	High risk - not enough information on sampling method	not recorded - high risk	low risk	doES not report defintion of assay for postive	low risk	low risk	low risk	low risk	score 4- moderate risk
Epstude, J. and I. A. Harsch (2020) Seroprevalence of COVID-19 antibodies in the cleaning and oncological staff of a municipal clinic. GMS hygiene and infection control 15, Doc18 DOI: 10.3205/dgkh000353	yes - high risk	not enough information - high risk	not enough information - high risk	yes low risk response rate is 87%	low risk	low risk	low risk	low risk	low risk	low risk	score 3 - low risk
Erikstrup, C., et al. (2020). "Estimation of SARS-CoV-2 infection fatality rate by real-time antibody screening of blood donors." Clinical infectious diseases : an official publication of the Infectious Diseases Society of America.	yes - high risk	Yes - low Risk	not enough information - high risk	not recorded - high risk	low risk	low risk	low risk	low risk	low risk	low risk	score 3 - low risk
Eyre, D., et al. (2020). Differential occupational risks to healthcare workers from SARS-CoV-2: A prospective observational study, medRxiv.	yes - high risk	Yes - low Risk	yes - low risk	yes high risk	low risk	High - not clear what they defined as positive and negative	low risk	highrisk - uses two assays does not say if both assays were used on all partipcants or not.	low risk	low risk	score 4- moderate risk
Favara, D., et al. (2020). SARS-CoV-2 antigen and antibody prevalence among UK staff working with cancer patients during the COVID-19 pandemic, medRxiv.	No - high risk	Yes - low risk	low risk tests all HCWs with patient contact in oncology unit	Yes- low risk 400 (92·2%) participants were retested on day 28 during July 2020 with 34 (7·8%) lost to follow-up	Yes - low risk	does not report defintion of assay for postive	yes - low risk	yes - low risk. All particpants had luminex and POC test	Yes - low risk	yes - low risk	score 2 - low risk
Figueiredo-Campos, P., et al. (2020). Seroprevalence of anti-SARS-CoV-2 antibodies in COVID-19 patients and healthy volunteers, medRxiv.	no - high risk	Yes - low Risk	High risk - not enough information on sampling method	not recorded - high risk	low risk	low risk	low risk	low risk	low risk	low risk	score 3 - low risk
Fiore, J. R., et al. (2020). "Results from a survey in healthy blood donors in South Eastern Italy indicate that we are far away from herd immunity to SARS-CoV-2." Journal of medical virology.	no - high risk	Yes - low Risk	High risk - not enough information on sampling method	high risk not recorded	low risk	low risk	low risk	low risk	low risk	low risk	score 3 - low risk
Fischer, B., et al. (2020). "SARS-CoV-2 IgG seroprevalence in blood donors located in three different federal states, Germany, March to June 2020." Euro surveillance : bulletin Europeen sur les maladies transmissibles = European communicable disease bulletin 25(28).	No - high risk	Yes - low Risk	High risk - not enough information on sampling method	high risk not recorded	Low risk	low risk	low risk	low risk	low risk	low risk	score 3 - low risk
Fontanet, A., et al. (2020). Cluster of COVID-19 in northern France: A retrospective closed cohort study, medRxiv.	high risk	high risk	low risk	high risk	low risk	high risk	low risk	low risk	low risk	low risk	Score 4 - moderate risk
Fontanet, A., et al. (2020). SARS-CoV-2 infection in primary schools in northern France: A retrospective cohort study in an area of high transmission, medRxiv.	NO - high risk	Yes - low Risk	yes - low risk	yes high risk - 70% response rat e	low risk	High risk - does not define titre levels for postive	low risk	low risk	low risk	low risk	score 3 - low risk
Fuereder, T., et al. (2020). "SARS-CoV-2 seroprevalence in oncology healthcare professionals and patients with cancer at a tertiary care centre during the COVID-19 pandemic." ESMO open 5(5).	no - high risk	Yes - low Risk	not enough information - high risk	not recorded - high risk	low risk	low risk	low risk	low risk	low risk	low risk	score 3 - low risk
Fusco, F. M., et al. (2020). "COVID-19 among healthcare workers in a specialist infectious diseases setting in Naples, Southern Italy: results of a cross-sectional surveillance study." The Journal of hospital infection 105(4): 596-600.	No - high risk	Yes - low Risk	low risk	Low risk - 95%	low risk	low risk	low risk	low risk	low risk	low risk	score 1 - low risk
Galan, I., et al. (2020). SARS-CoV-2 SEROPREVALENCE AMONG ALL WORKERS IN A TEACHING HOSPITAL IN SPAIN: UNMASKING THE RISK, medRxiv.	no - high risk	Yes - low Risk	yes - low risk	yes high risk	low risk	high risk - does not define titre levels for postive	low risk	low risk	low risk	low risk	score 3 - low risk
Gallian, P., et al. (2020). "Lower prevalence of antibodies neutralizing SARS-CoV-2 in group O French blood donors." Antiviral research 181: 104880.	no - high risk	Yes - low Risk	High risk - not enough information on sampling method	high risk not recorded	low risk	low risk	low risk	low risk	low risk	low risk	score 3 - low risk
Garcia-Basteiro, A. L., et al. (2020) Seroprevalence of antibodies against SARS-CoV-2 among health care workers in a large Spanish reference hospital. Nature communications 11, 3500 DOI: 10.1038/s41467-020-17318-x	yes - high risk	Yes - low Risk	low risk - randomly sampled	high risk 74.3%	low risk	low risk	low risk	low risk	low risk	low risk	score 2 - low risk
Garralda Fernandez, J., et al. (2020). Impact of SARS-CoV-2 pandemic among health care workers in a secondary teaching hospital in Spain, medRxiv.	yes- high risk	low - risk	low risk - asked all HCWS	low risk 80.9%	low risk	low risk	low risk	low risk	low risk	low risk	score 1 - low risk
Germain, N., et al. (2020). Retrospective study of COVID-19 seroprevalence among tissue donors at the onset of the outbreak before implementation of strict lockdown measures in France, medRxiv.	high risk	low - risk	low risk	yes - 97%so low risk	low risk	low risk	low risk	low risk	low risk	low risk	score 2 - low risk
Grant, J., et al. (2020). "Seroprevalence of SARS-CoV-2 antibodies in healthcare workers at a London NHS Trust." Infection control and hospital epidemiology: 1-12.	yes - high risk	low - risk	low risk - all HCWs asked	low risk - 92.4%	low risk	High risk - does not define titre levels for postive	low risk	low risk	low risk	low risk	score 2 - low risk
Grzelak, L., et al. (2020). SARS-CoV-2 serological analysis of COVID-19 hospitalized patients, pauci-symptomatic individuals and blood donors, medRxiv.	yes - high risk	low - risk	High risk - not enough information on sampling method	not recorded - high risk	low risk	low risk	low risk	low risk	low risk	low risk	score 3 - low risk
Gudbjartsson, D. F., et al. (2020). "Humoral Immune Response to SARS-CoV-2 in Iceland." The New England journal of medicine.	high risk	low - risk	not enough information - high risk	not recorded - high risk	low risk	low risk	low risk	low risk	low risk	low risk	score 3 - low risk
Herzog, S., et al. (2020). Seroprevalence of IgG antibodies against SARS coronavirus 2 in Belgium: a prospective cross-sectional nationwide study of residual samples, medRxiv.	high risk	low - risk	not enough information - high risk	not recorded - high risk	low risk	low risk	low risk	low risk	low risk	low risk	score 3 - low risk
Hoffmann, S., et al. (2020). Testing the backbone of the healthcare system: a prospective serological-epidemiological cohort study of healthcare workers in rural Germany, Research Square.	high risk	low - risk	not enough information - high risk	low risk 91.2%	low risk	low risk	low risk	low risk	low risk	low risk	score 2 - low risk
Houlihan C, Vora N, Byrne T, Lewer D, Heaney J, Moore DA, et al. SARS-CoV-2 virus and antibodies in front-line Health Care Workers in an acute hospital in London: preliminary results from a longitudinal study. medRxiv. 2020. doi: 10.1101/2020.06.08.20120584.	high risk	low - risk	not enough information - high risk	not recorded - high risk	low risk	low risk	low risk	low risk	low risk	low risk	score 3 - low risk
Iversen, K., et al. (2020). "Risk of COVID-19 in health-care workers in Denmark: an observational cohort study." The Lancet. Infectious diseases.	high risk	low - risk	high risk not enough on how they sampled for blood donors	low risk	low risk	low risk	low risk	low risk	low risk	low risk	score 2 - low risk
Jerkovic, I., et al. (2020). SARS-CoV-2 antibody seroprevalence in industry workers in Split-Dalmatia and Sibenik-Knin County, Croatia, medRxiv.	high risk	low - risk	High risk - not enough information on sampling method	not recorded - high risk	low risk	low risk	low risk	low risk	low risk	low risk	score 3 - low risk
Jespersen, S., et al. (2020). SARS-CoV-2 seroprevalence survey among 18,000 healthcare and administrative personnel at hospitals, pre-hospital services, and specialist practitioners in the Central Denmark Region, medRxiv.	high risk	low - risk	low risk	high risk 69%	low risk	low risk	low risk	low risk	low risk	low risk	score 2 - low risk
Khalil, A., et al. (2020). "SARS-CoV-2-specific antibody detection in healthcare workers in a UK maternity Hospital: Correlation with SARS-CoV-2 RT-PCR results." Clinical infectious diseases : an official publication of the Infectious Diseases Society of America.	high risk	low - risk	High risk - not enough information on sampling method	high risk not recorded	low risk	High risk - does not define titre levels for postive	low risk	low risk	high risk does not specifiy	low risk	score 5 - moderate risk
Knabl, L., et al. (2020). High SARS-CoV-2 Seroprevalence in Children and Adults in the Austrian Ski Resort Ischgl, medRxiv.	high risk	low - risk	low risk	low risk 79% of the population	low risk	high risk does not define the titre levels for a postive	low risk	low risk	low risk	low risk	score 2 - low risk
Korth, J., et al. (2020). "SARS-CoV-2-specific antibody detection in healthcare workers in Germany with direct contact to COVID-19 patients." Journal of clinical virology : the official publication of the Pan American Society for Clinical Virology 128: 104437.	high risk	low - risk	High risk - not enough information on sampling method	high risk not recorded	low risk	High risk - does not define titre levels for postive	low risk	low risk	low risk	low risk	score 4 - moderate risk
Kraehling V, Kern M, Halwe S, et al. Epidemiological study to detect active SARSCoV-2 infections and seropositive persons in a selected cohort of employees in the Frankfurt am Main metropolitan area. medRxiv 2020: 2020.05.20.20107730.	high risk	low - risk	low risk	high risk not recorded	low risk	low risk	low risk	low risk	low risk	low risk	score 2 - low risk
Ladhani, S., et al. (2020). High prevalence of SARS-CoV-2 antibodies in care homes affected by COVID-19; a prospective cohort study in England, medRxiv.	high risk	low - risk	low risk	low risk - 76.1%	low risk	High risk - does not define titre levels for postive	low risk	low risk	low risk	low risk	score 2- low risk
Lahner, E., et al. (2020) Prevalence of Sars-Cov-2 Infection in Health Workers (HWs) and Diagnostic Test Performance: The Experience of a Teaching Hospital in Central Italy. International journal of environmental research and public health 17, DOI: 10.3390/ijerph17124417	high risk	low risk they ask everyone	low risk - all HCWs asked	high risk 50.2%	low risk	High risk - does not define titre levels for postive	low risk	low risk	low risk	low risk	score 3- low risk
Laursen, J., et al. (2020). Prevalence of SARS-CoV-2 IgG/IgM antibodies among Danish and Swedish Falck emergency and non-emergency healthcare workers, medRxiv.	high risk	low risk they ask everyone	low risk - all HCWs asked	high risk 64% remained in for four tests	low risk	low risk	low risk	low risk	low risk	low risk	score 2 - low risk
Lidström, A.-K., et al. (2020). "Work at inpatient care units is associated with an increased risk of SARS-CoV-2 infection; a cross-sectional study of 8679 healthcare workers in Sweden." Upsala journal of medical sciences 125(4): 305-310.	high risk	low risk	low risk	low risk	low risk	low risk	low risk	low risk	low risk	low risk	score 1 - low risk
Lindahl, J. F., et al. (2020) High seroprevalence of SARS-CoV-2 in elderly care employees in Sweden. Infection ecology & epidemiology 10, 1789036 DOI: 10.1080/20008686.2020.1789036	high risk	low - risk	not enough information - high risk	not recorded - high risk	low risk	low risk	low risk	low risk	low risk	low risk	score 3 - low risk
Lisandru, C., et al. (2020). Seroprevalence of SARS-CoV-2 IgG antibodies, in Corsica (France), April and June 2020, medRxiv.	high risk	high risk	high risk	low risk	low risk	low risk	low risk	low risk	low risk	low risk	Score 3 - low risk
Lundkvist, Å., et al. (2020) Pronounced difference in Covid-19 antibody prevalence indicates cluster transmission in Stockholm, Sweden. Infection ecology & epidemiology 10, 1806505 DOI: 10.1080/20008686.2020.1806505	high risk	low - risk	low risk - randomly sampled	high risk not recorded	low risk	low risk	low risk	low risk	low risk	low risk	score 2 - low risk
Martin, C., et al. (2020). "Dynamics of SARS-CoV-2 RT-PCR positivity and seroprevalence among high-risk healthcare workers and hospital staff." The Journal of hospital infection 106(1): 102-106.	high risk	low risk they ask everyone	low risk - all HCWs asked	high risk - 61.3%	low risk	high risk do not define what ratio they use for postive	low risk	low risk	low risk	low risk	score 3- low risk
Martín, V., et al. (2020). "Prevalence of SARS-CoV-2 infection in general practitioners and nurses in primary care and nursing homes in the Healthcare Area of León and associated factors." Semergen 46 Suppl 1: 35-39.	high risk	High risk not detailed on how they chose the different sites	not enough information - high risk	high risk 67.6%	low risk	low risk	low risk	low risk	low risk	low risk	score 4 - moderate risk
Martínez, P. T., et al. (2020). IgG seroprevalence against SARS-CoV-2 in a cohort of 449 non-hospitalized, high-risk exposure individuals, Research Square.	high risk	high risk	low risk	high risk	low risk	low risk	low risk	low risk	low risk	low risk	Score 3 - low risk
Mattern, J., et al. (2020). Post lockdown COVID-19 seroprevalence and circulation at the time of delivery, France, medRxiv.	high risk	low risk they ask everyone	low risk	low risk 91.5%	low risk	low risk	low risk	low risk	low risk	low risk	score 1 - low risk
Moncunill, G., et al. (2020). SARS-CoV-2 infections and antibody responses among health care workers in a Spanish hospital after a month of follow-up, medRxiv.	high	low - risk	low risk - randomly sampled	low risk 97.8%	low risk	low risk	low risk	low risk	low risk	low risk	score 1 - low risk
Montenegro, P., et al. (2020). "Community seroprevalence of COVID-19 in probable and possible cases at primary health care centres in Spain." Family practice.	high risk	low - risk	low risk	high risk 52%	low risk	low risk	low risk	low risk	high risk does not specify if all tests were used on all particpants	low risk	score 3 - low risk
Mulchandani, R., et al. (2020). Self assessment overestimates historical COVID-19 disease relative to sensitive serological assays: cross sectional study in UK key workers, medRxiv.	high risk	High risk not detailed on how they chose the different sites	High risk - not enough information on sampling method	low risk - 82%	low risk	low risk	low risk	low risk	low risk	low risk	score 3 - low risk
Norsa, L., et al. (2020). "Asymptomatic SARS-CoV-2 infection in patients with inflammatory bowel disease under biologic treatment." Gastroenterology.	high risk	low - risk	high risk not enough information	low risk 87.4%	low risk	low risk	low risk	low risk	low risk	low risk	score 2 - low risk
Nsn, G., et al. (2020). "High rates of SARS-CoV-2 seropositivity in nursing home residents." The Journal of infection.	high risk	low	not clear if they asked everyone	not recorded - high risk	low risk	does not report defintion of assay for postive	low risk	low risk	low risk	low risk	score 4 - moderate risk
Olalla, J., et al. (2020). "Search for asymptomatic carriers of SARS-CoV-2 in healthcare workers during the pandemic: a Spanish experience." QJM : monthly journal of the Association of Physicians.	high risk	low - risk	low risk - all HCWs asked	not recorded - high risk	low risk	High - not clear what they defined as positive and negative	low risk	low risk	low risk	low risk	score 3 - low risk
Orth-Höller, D., et al. (2020). "Antibody kinetics in primary- and secondary-care physicians with mild to moderate SARS-CoV-2 infection." Emerging microbes & infections 9(1): 1692-1694.	high risk	low risk they ask everyone	High risk - not enough information on sampling method	high risk 70%	low risk	low risk	low risk	low risk	low risk	low risk	score 3 - low risk
Paderno A., Fior M., Berretti G., Schreiber A., Grammatica A., Mattavelli D., et al. SARS-CoV-2 Infection in Health Care Workers: Cross-sectional Analysis of an Otolaryngology Unit. Otolaryngol Head Neck Surg.2020;194599820932162. doi: 10.1177/0194599820932162	high risk	low - risk	low risk	not recorded - high risk	low risk	high risk do not define what level they use for postive	low risk	low risk	low risk	low risk	score 3 - low risk
Pagani, G., et al. (2020). Seroprevalence of SARS-CoV-2 significantly varies with age: results from a mass population screening, medRxiv.	high risk	low - risk	low risk all randomly samples	low risk - 90%	low risk	low risk	low risk	low risk	low risk	low risk	score 1 - low risk
Pallett, S. J. C., et al. (2020). "Point-of-care serological assays for delayed SARS-CoV-2 case identification among health-care workers in the UK: a prospective multicentre cohort study." The Lancet Respiratory Medicine 8(9): 885-894.	high risk	low - risk	High risk - not enough information on sampling method	high risk	low risk	low risk	low risk	low risk	low risk	low risk	score 3 - low risk
Pancrazzi, A., et al. (2020). "Comparison of serologic and molecular SARS-CoV 2 results in a large cohort in Southern Tuscany demonstrates a role for serologic testing to increase diagnostic sensitivity." Clinical Biochemistry 84: 87-92.	high risk	low - risk	not enough information - high risk	not recorded - high risk	low risk	low risk	low risk	low risk	low risk	high risk numbers in the text do not add up to numbers in the table	score 4- moderate risk
Percivalle, E., et al. (2020). "Prevalence of SARS-CoV-2 specific neutralising antibodies in blood donors from the Lodi Red Zone in Lombardy, Italy, as at 06 April 2020." Euro surveillance : bulletin Europeen sur les maladies transmissibles = European communicable disease bulletin 25(24).	high risk	low - risk	low risk	high risk	low risk	not given index for postive	low risk	low risk	low risk	low risk	score 3 - low risk
Péré, H., et al. (2020). "Sequential SARS-CoV-2 IgG assays as confirmatory strategy to confirm equivocal results: Hospital-wide antibody screening in 3,569 staff health care workers in Paris." Journal of clinical virology : the official publication of the Pan American Society for Clinical Virology 132: 104617-104617.	high risk	low - risk	low risk	not recorded - high risk	low risk	low risk	low risk	low risk	low risk	low risk	score 2 - low risk
Petersen, M. S., et al. (2020). "Seroprevalence of SARS-CoV-2-Specific Antibodies, Faroe Islands." Emerging infectious diseases 26(11).	low risk	low	low risk	high risk 70%	low risk	does not report defintion of assay for postive	low risk	low risk	low risk	low risk	score 2- low risk
Plebani, M., et al. (2020). SARS-CoV-2 serosurvey in Health Care Workers of the Veneto Region, medRxiv. Now published in clinical chemistry and labortaory medicine	high risk	low - risk	High risk - not enough information on sampling method	high risk not recorded	low risk	low risk	low risk	low risk	low risk	low risk	score 3 - low risk
Pollán, M., et al. (2020). "Prevalence of SARS-CoV-2 in Spain (ENE-COVID): a nationwide, population-based seroepidemiological study." Lancet (London, England) 396(10250): 535-544.	low risk	low - risk	low risk	high risk	low risk	low risk	low risk	low risk	low risk	low risk	score 1 - low risk
Poulikakos, D., et al. (2020). "SARS-CoV-2 antibody screening in healthcare workers in a tertiary centre in North West England." Journal of clinical virology : the official publication of the Pan American Society for Clinical Virology 129: 104545.	high risk	high risk	High risk - not enough information on sampling method	high risk not recorded	low risk	High - not clear what they defined as positive and negative	low risk	low risk	low risk	low risk	score 5 - moderate risk
Psichogiou, M., et al. (2020). Antibodies against SARS-CoV-2 among health care workers in a country with low burden of COVID-19, medRxiv.	high risk	High risk not detailed on how they chose the different sites	High risk - not enough information on sampling method	low risk 77%	low risk	low risk	low risk	low risk	low risk	low risk	score 3 - low risk
Public Health England (PHE). Weekly Coronavirus Disease 2019 (COVID-19) Surveillance Report London: PHE; 2020 [8 June 2020]. Available from: https://assets.publishing.service.gov.uk/government/uploads/system/uploads/attachment_data/file/889981/W eekly_COVID19_Epidemiological_Summary_w23.pdf.	high risk only blood donors did not include children	High risk not detailed on how they chose the different sites	High risk - not enough information on sampling method	high risk not recorded	low risk	High - not clear what they defined as positive and negative	low risk	low risk	low risk	low risk	score 5 - moderate risk
Reiter, T., et al. (2020). Covid-19 serology in nephrology health care workers, medRxiv.	high risk	low - risk	High risk - not enough information on sampling method	low risk 88%	low risk	low risk	low risk	low risk	low risk	low risk	score 2 - low risk
Roxhed, N., et al. (2020). A translational multiplex serology approach to profile the prevalence of anti-SARS-CoV-2 antibodies in home-sampled blood, medRxiv.	no-high risk	no- high risk	yes - low risk	no - high risk	yes - low risk	yes - low risk	yes - low risk	yes - low risk	yes - low risk	no - high risk	moderate risk 4
Rudberg, A.-S., et al. (2020). SARS-CoV-2 exposure, symptoms and seroprevalence in health care workers, medRxiv.	yes - low risk	yes - low risk	yes - low risk	yes - low risk	yes - low risk	yes - low risk	yes - low risk	yes - low risk	yes - low risk	yes - low risk	Low risk score 0
Sandri, M. T., et al. (2020). IgG serology in health care and administrative staff populations from 7 hospital representative of different exposures to SARS-CoV-2 in Lombardy, Italy, medRxiv.	no- high risk	yes - low risk	volunteer no	no- high risk	yes - low risk	yes - low risk	yes - low risk	yes - low risk	yes - low risk	yes - low risk	low risk score 3
Schmidt SB, Grüter L, Boltzmann M, Rollnik JD. Prevalence of serum IgG antibodies against SARS-CoV-2 among clinic staff. PLoS One. 2020;15(6):e0235417- e0235417.	No- high risk	yes - low risk	volunteer no	yes - low risk 77.3	yes - low risk	yes - low risk	yes - low risk	yes - low risk	yes - low risk	yes - low risk	Low risk score 2
sermet, i., et al. (2020). Prior infection by seasonal coronaviruses does not prevent SARS-CoV-2 infection and associated Multisystem Inflammatory Syndrome in children, medRxiv.	Yes - low risk	no-high risk	low risk census	yes - low risk	yes - low risk	yes - low risk	no high risk	no high risk	no - high risk	yes - low risk	moderate risk 5
Shields, A., et al. (2020). "SARS-CoV-2 seroprevalence and asymptomatic viral carriage in healthcare workers: a cross-sectional study." Thorax.	no- high risk	yes - low risk	volunteer no	no- high risk	yes - low risk	yes - low risk	yes - low risk	yes - low risk	yes - low risk	yes - low risk	low risk score 3
Simon, D., et al. (2020). "Patients with immune-mediated inflammatory diseases receiving cytokine inhibitors have low prevalence of SARS-CoV-2 seroconversion." Nature Communications 11(1).	no- high risk	yes - low risk	not recorded	not recorded	yes - low risk	yes - low risk	yes - low risk	yes - low risk	yes - low risk	yes - low risk	low risk score 3
Slot, E., et al. (2020). Herd immunity is not a realistic exit strategy during a COVID-19 outbreak, Research Square.	no- high risk	yes - low risk	yes - low risk	yes- low risk	yes - low risk	yes - low risk	yes - low risk	yes - low risk	yes - low risk	yes - low risk	Low risk score 1
Snoeck C, Vaillant M, Abdelrahman T, et al. Prevalence of SARS-CoV-2 infection in the Luxembourgish population: the CON-VINCE study. medRxiv; 2020.	yes - low risk	yes - low risk	volunteer no	yes - low risk	yes - low risk	yes - low risk	yes - low risk	yes - low risk	yes - low risk	yes - low risk	Low risk score 1
Solodky ML, Galvez C, Russias B, Detourbet P, N’Guyen-Bonin V, Herr A-L, et al. Lower detection rates of SARS-COV2 antibodies in cancer patients vs healthcare workers after symptomatic COVID-19. Ann Oncol Off J Eur Soc Med Oncol. 2020;31(8):1087- 1088.	no- high risk	no- high risk	no- high risk	no- high risk	yes - low risk	yes - low risk	no high risk	yes - low risk	yes - low risk	no - high risk	moderate risk 6
Soriano, V., et al. (2020). "SARS-CoV-2 antibodies in adults in Madrid, Spain." Clinical infectious diseases : an official publication of the Infectious Diseases Society of America.	no- high risk	no- high risk	no- high risk	yes - low risk	yes - low risk	yes - low risk	yes - low risk	yes - low risk	yes - low risk	yes - low risk	low risk score 3
Sotgiu, G., et al. (2020) SARS-CoV-2 specific serological pattern in healthcare workers of an Italian COVID-19 forefront hospital. BMC pulmonary medicine 20, 203 DOI: 10.1186/s12890-020-01237-0	no- high risk	yes - low risk	volunteer no	yes - low risk	yes - low risk	yes - low risk	yes - low risk	yes - low risk	yes - low risk	yes - low risk	Low risk score 2
Steensels, D., et al. (2020). "Hospital-Wide SARS-CoV-2 Antibody Screening in 3056 Staff in a Tertiary Center in Belgium." JAMA - Journal of the American Medical Association 324(2): 195-197.	yes - low risk	yes - low risk	volunteer no	0.74	yes - low risk	yes - low risk	yes - low risk	yes - low risk	yes - low risk	yes - low risk	Low risk score 2
Streeck, H., et al. (2020). Infection fatality rate of SARS-CoV-2 infection in a German community with a super-spreading event, medRxiv.	yes - low risk	yes - low risk	volunteer no	yes - low risk	yes - low risk	yes - low risk	yes - low risk	yes - low risk	yes - low risk	yes - low risk	Low risk score 1
Stringhini, S., et al. (2020). "Seroprevalence of anti-SARS-CoV-2 IgG antibodies in Geneva, Switzerland (SEROCoV-POP): a population-based study." The Lancet 396(10247): 313-319.	YEs - low risk	yes - low risk	volunteer no	no - high risk	yes - low risk	yes - low risk	yes - low risk	yes - low risk	yes - low risk	yes - low risk	Low risk score 2
The Government of Jersey. SARS-CoV-2: Prevalence of antibodies in Jersey. Jersey, UK, 2020.	yes - low risk	yes - low risk	volunteer no	no - high risk	yes - low risk	yes - low risk	yes - low risk	yes - low risk	yes - low risk	yes - low risk	Low risk score 2
Thompson, C., et al. (2020). Detection of neutralising antibodies to SARS coronavirus 2 to determine population exposure in Scottish blood donors between March and May 2020, medRxiv.	no- high risk	no- high risk	no- high risk	no - high risk	yes - low risk	yes - low risk	yes - low risk	yes - low risk	yes - low risk	yes - low risk	moderate risk 4
Tosato, F., et al. (2020). Severe Acute Respiratory Syndrome Coronavirus 2 Serology in Asymptomatic Healthcare Professionals: Preliminary Experience of a Tertiary Italian Academic Center, medRxiv.	no- high risk	no- high risk	no- high risk	no- high risk	yes - low risk	yes - low risk	yes - low risk	yes - low risk	no-high risk	no-high risk	moderate risk 6
Tsitsilonis, O. E., et al. (2020). "Seroprevalence of antibodies against SARS-CoV-2 among the personnel and students of the national and kapodistrian university of athens, greece: A preliminary report." Life 10(9): 1-8.	no - high risk	no - high risk	high risk voluntary	no- High risk	Yes - low risk	Yes - low risk	Yes - low risk	Yes - low risk	Yes - low risk	Yes - low risk	4 (moderate RISK)
Ulyte, A., et al. (2020). Variation in SARS-CoV-2 seroprevalence in school-children across districts, schools and classes, medRxiv.	no - high risk	no - high risk	high risk voluntary	not enough information in the report- high risk	Yes (LOW RISK):	Yes (LOW RISK)	Yes (LOW RISK)	Yes - low risk	Yes (LOW RISK) ?	no - high risk	5 (moderate RISK)
Valdivia, A., et al. (2020). "Caveats in interpreting SARS-CoV-2 IgM+ /IgG- antibody profile in asymptomatic health care workers." Journal of medical virology.	no - high risk	no - high risk	high risk voluntary	No- High risk	Yes (LOW RISK):	Yes (LOW RISK)	low risk	no (high RISK)	low risk	low risk	moderate risk 4
Valenti, L., et al. (2020). SARS-CoV-2 seroprevalence trends in healthy blood donors during the COVID-19 Milan outbreak, medRxiv.	no - high risk	no - high risk	yes - low risk	no- low risk	Yes - low risk	Yes - low risk	Yes - low risk	Yes - low risk	Yes - low risk	Yes - low risk	low risk - Score 3
Vena, A., et al. (2020). "Prevalence of antibodies to SARS-CoV-2 in Italian adults and associated risk factors." Journal of Clinical Medicine 9(9): 1-9.	no - high risk	no - high risk	high risk voluntary	No- High risk	Yes - low risk	Yes - low risk	Yes (LOW RISK)	no (high RISK)	Yes (LOW RISK) ?	Yes (LOW RISK) ?	moderate risk score 5
Vilibic-Cavlek, T., et al. (2020). "Severe acute respiratory syndrome coronavirus 2 seroprevalence among personnel in the healthcare facilities of Croatia, 2020." Revista da Sociedade Brasileira de Medicina Tropical 53: e20200458.	no - high risk	no - high risk	not recorded- high risk	not enough information in the report- high risk	Yes (LOW RISK):	no - high risk	Yes (LOW RISK)	Yes - low risk	Yes (LOW RISK)	Yes - low risk	moderate risk score 5
Ward, H., et al. (2020). Antibody prevalence for SARS-CoV-2 in England following first peak of the pandemic: REACT2 study in 100,000 adults, medRxiv.	no - high risk	Yes - low Risk	yes - low risk	yes - low risk	Yes - low risk	Yes - low risk	Yes - low risk	yes - low risk	Yes (LOW RISK)	Yes - low risk	Low risk - Score 1
Waterfield, T., et al. (2020). Seroprevalence of SARS-CoV-2 antibodies in children - A prospective multicentre cohort study, medRxiv.	no - high risk	no - high risk	high risk voluntary	not enough information in the report- high risk	no- high risk, parents	Yes - low risk	Yes - low risk	Yes - low risk	Yes (LOW RISK)	Yes (LOW RISK) ?	moderate risk score 5
Weis, S., et al. (2020). Seroprevalence of SARS-CoV-2 antibodies in an entirely PCR-sampled and quarantined community after a COVID-19 outbreak - the CoNAN study, medRxiv.	yes - low risk	Yes - low Risk	yes - low risk	No- High risk 70%	Yes (LOW RISK):	Yes (LOW RISK)	Yes (LOW RISK)	Yes (LOW RISK)	Yes (LOW RISK)	Yes (LOW RISK)	Low risk - Score 1
Wells, P., et al. (2020). Estimates of the rate of infection and asymptomatic COVID-19 disease in a population sample from SE England, medRxiv.	no - high risk	no - high risk	high risk voluntary	high risk - 431/895	Yes - low risk	Yes - low risk	Yes - low risk	Yes - low risk	Yes (LOW RISK)	no - high risk	moderate risk score 5
Westerhuis, B., et al. (2020). Homologous and heterologous antibodies to coronavirus 229E, NL63, OC43, HKU1, SARS, MERS and SARS-CoV-2 antigens in an age stratified cross-sectional serosurvey in a large tertiary hospital in The Netherlands, medRxiv.	no - high risk	Yes - low Risk	yes - low risk	yes - low risk	Yes - low risk	Yes - low risk	Yes - low risk	Yes - low risk	Yes (LOW RISK)	Yes (LOW RISK)	Low risk - Score 0
